# Supplementary material for: Parentage Verification and Segregation Distortion Patterns of Microsatellite Markers in Olive Flounder (Paralichthys olivaceus) Full-Sib Families
Source: Animals (Basel). 2025 Jan 10;15(2):176. doi: 10.3390/ani15020176 (PMC11758611; doi:10.3390/ani15020176)
Supplement: Supplementary file 1 [file animals-15-00176-s001.zip]

Archive with 2 entries (2 files):
- Animals-3323103-Suppl Data File S2(Figures S1-S4).pdf
- Animals-3323103-Suppl Data File S1(Tables S1-S5).pdf
